# Supplementary material for: Establishing equivalent diabetes in male and female Nos3‐deficient mice results in a comparable onset of diabetic kidney injury
Source: Physiol Rep. 2019 Sep 19;7(18):e14197. doi: 10.14814/phy2.14197 (PMC6751401; doi:10.14814/phy2.14197)
Supplement: Supplementary file 1 [file PHY2-7-e14197-s001.xlsx]

## Sheet: Grouping
	Non-Diabetic		Diabetic		Non-Diabetic
								2013-04-01		SBP
	Female		Female		Female	ID	DOB	AGE(w)		(mmHg)
	eF-11		eF-1		eF-21	693	29	10.5714
	eF-12		eF-2		eF-22	699	41	8.85714
	eF-13		eF-3		eF-23	700	41	8.85714
	eF-14		eF-5		eF-24	701	41	8.85714
	eF-15		eF-7		eF-25	707	42	8.71429
	eF-16		eF-8
	eF-17		eF-9
	eF-18		eF-10
	Male		Male
	PF-23		eP-27			Non-Diab	HbA1c	GS score	KW/BW	ACR-W6
	PF-24		eP-28			eNOS	%	(0-4)	%	g/mol
	PF-41		eP-39			C7	4.7	0.45	1.148	57
	PF-42		eP-40			C8	4.7	0.7	1.437	31
	PF-58		eP-52			C9	4.8	0.6	1.273	42
	PF-78		eP-64			C15	5	0.55	1.106	14
	PF-95		eP-88			C17	4.7	0.45	1.347	28
	PF-103		eP-103			C18	4.3	0.65	1.438	47
						C19
						C20
						AV		0.566667	1.2915	36.5
						SD		0.10328	0.142167	15.2938

## Sheet: FBG
	Fasting Blood Glucose
	Female												Male
	Nos3-/-	Wk0	Wk 1	Wk 2	Wk 3	Wk 4	Wk5	Wk6	Wk7	Wk8			Nos3-/-	Wk0	Wk 1	Wk 2	Wk 3	Wk 4	Wk5	Wk6	Wk7	Wk8
Diabetic	STZ	FBG	FBG	FBG	FBG	FBG	FBG	FBG	FBG	FBG	HbA1c		STZ	FBG	FBG	FBG	FBG	FBG	FBG	FBG	FBG	FBG	HbA1c
	mouse ID	(mM)	(mM)	(mM)	(mM)	(mM)	(mM)	(mM)	(mM)	(mM)	(%)		mouse ID	(mM)	(mM)	(mM)	(mM)	(mM)	(mM)	(mM)	(mM)	(mM)	(%)
	eF-1	7.2	21.9	21.7	29	28.1	21.4	19.3	24.9	26	13.1		eM-1	7.2	16.8	23.6	28.6	27.6	23.9	30.5	32.7	32.5	12.7
	eF-2	6.6	12.7	19.1	18.4	31.3	26.7	22.6	24.3	25.8	11		eM-3	8	15.6	23	28.5	25	26.6	27.8	27.4	30	10.9
	eF-3	8.6	7.9	17.4	25.3	22.3	18.8	25.9	30	34	11		eM-4	8.1	19.9	17.1	27	23.9	26	23.7	29	26.8	12.3
	eF-5	6.7	7.4	18.9	23.3	21	19	22.2	26.9	28.1	13		eM-5	7.9	14.9	20.8	22.7	27.9	23.4	27.1	31	33	10.9
	eF-7	6.8	5.7	21.5	22.7	19.9	19.5	29.7	22.3	21.8	12.1		eM-6	6.6	20.8	23.1	24.5	20.4	23.5	22.7	26.5	28.6	11.2
	eF-8	6.2	6.8	16.1	22.6	24.9	20.9	28.6	22	27.2	12.5		eM-7	7.7	20.5	25.5	24.5	25.3	30.5	32.9	27.3	32.1	12
	eF-9	7.9	7.5	16	21.9	22.3	22.4	25.3	17.7	20.3	10.9		eM-8	7.9	30.1	25.5	27.4	21	21.9	27.8	26.9	30.8	12.7
	eF-10	7.5	6.6	18	17.3	25	21.1	23	20.5	25	11.8		eM-9	8.6	19.1	18.9	27.8	24.4	29	19.9	26.1	26.7	12.7
	AV	7.1875	9.5625	18.5875	22.5625	24.35	21.225	24.575	23.575	26.025	11.925		AV	7.75	19.7125	22.1875	26.375	24.4375	25.6	26.55	28.3625	30.0625	11.925
	SD	0.784561	5.41267	2.17678	3.68314	3.82697	2.54432	3.47635	3.83024	4.15787	0.900397		SD	0.607101	4.76098	3.02487	2.18681	2.71132	2.98951	4.25139	2.35914	2.4888	0.808438
	Female												Male
	Nos3-/-	Wk0	Wk 1	Wk 2	Wk 3	Wk 4	Wk5	Wk6	Wk7	Wk8			Nos3-/-	Wk0	Wk 1	Wk 2	Wk 3	Wk 4	Wk5	Wk6	Wk7	Wk8
Non-Diabetic	No STZ	FBG	FBG	FBG	FBG	FBG	FBG	FBG	FBG	FBG	HbA1c		No STZ	FBG	FBG	FBG	FBG	FBG	FBG	FBG	FBG	FBG	HbA1c
	mouse ID	(mM)	(mM)	(mM)	(mM)	(mM)	(mM)	(mM)	(mM)	(mM)	(%)		mouse ID	(mM)	(mM)	(mM)	(mM)	(mM)	(mM)	(mM)	(mM)	(mM)	(%)
	eF-11	6.8	7.6	7.5	6.6	8	7.4	7.7	6.7	7.5	4.2		eM-11	7.5	8.4	8.2	9.2	9.3	8.3	8.1	7.9	7.9	4.4
	eF-12	7.7	7.9	7.5	6.8	7.1	8.5	7.4	8.8	7.9	4.5		eM-12	7.9	7.7	8.5	7.9	9.4	7.7	8.2	7.8	7.3	4.1
	eF-13	7.5	6.9	7.8	7.4	7.7	7.9	7.1	6.8	8.4	4.4		eM-13	7.8	8.6	8.6	7.9	9.4	8.7	7	8.2	6.8	4.3
	eF-14	6.7	7.3	6.3	6.6	7.7	6.9	6.8	6.2	7.3	4.1		eM-14	8.2	9.3	7.7	9.3	10	8	8	8.8	7.5	4.1
	eF-15	7.4	7	7.4	8.2	7.6	6.4	6.9	6.9	7.6	4.4		eM-15	7.2	6.3	7.2	7.2	7.2	9.9	7.7	8.9	8.5	4.5
	eF-16	7.8	6.5	7.4	6.5	6.6	7	7.7	6.4	7.5	4.3		eM-16	6.9	6.8	8.3	7.9	6.7	7.4	6.4	9.4	8.9	4
	eF-17	6.9	7.4	7.2	7.7	7.1	8	7.6	7.3	7.2	4.3		eM-17	7.2	6.4	7.6	9.4	7.2	9.9	5.8	8.5	9.3	4.4
	eF-18	8	7.1	7.5	7.1	8.1	8.3	7.4	7.2	7.8	4.6		eM-18	8.5	6.9	6.1	6.6	8	5.7	5.3	6.5	6.1	4.5
	AV	7.35	7.2125	7.325	7.1125	7.4875	7.55	7.325	7.0375	7.65	4.35		AV	7.65	7.55	7.775	8.175	8.4	8.2	7.0625	8.25	7.7875	4.2875
	SD	0.492805	0.435685	0.446414	0.610474	0.511126	0.742582	0.353553	0.801672	0.381725	0.160357		SD	0.547723	1.11995	0.831092	1.03337	1.27055	1.37425	1.12114	0.886405	1.08158	0.195941

## Sheet: FBW
	Fasting Body Weight
	Female																Male
	Nos3-/-	Wk0	Wk 1	Wk 2	Wk 3	Wk 4	Wk5	Wk6	Wk7	Wk8		Kidney Weight/Body Weight					Nos3-/-	Wk0	Wk 1	Wk 2	Wk 3	Wk 4	Wk5	Wk6	Wk7	Wk8		Kidney Weight/Body Weight
Diabetic	STZ	FBW	FBW	FBW	FBW	FBW	FBW	FBW	FBW	FBW		LKW	RKW	BW	2KW/BW		STZ	FBW	FBW	FBW	FBW	FBW	FBW	FBW	FBW	FBW		LKW	RKW	BW	2KW/BW
	mouse ID	(g)	(g)	(g)	(g)	(g)	(g)	(g)	(g)	(g)		(g)	(g)	(g)	(%)		mouse ID	(g)	(g)	(g)	(g)	(g)	(g)	(g)	(g)	(g)		(g)	(g)	(g)	(%)
	eF-1	19.7	20.1	19.7	19.6	19.8	19.3	18.7	17.7	18.9		0.163	0.134	17.9	1.65922		eM-1	23.4	22.7	20.7	21.4	21.9	21.9	21.9	23	22.4		0.171	0.139	22.3	1.39013
	eF-2	20.2	20.5	19.5	18.9	19.6	19.3	19.4	18.6	19.4		0.153	0.153	19.9	1.53769		eM-3	22.8	21.3	20.8	20.6	21.7	21.2	22.2	22.1	21.9		0.16	0.179	22	1.54091
	eF-3	19.5	19.8	19.3	19	18.9	18.3	19.1	18.2	18.8		0.156	0.143	18.8	1.59043		eM-4	21.8	20.7	18.1	19.2	19.2	19.9	19.2	18.9	18.7		0.147	0.127	18.7	1.46524
	eF-5	19.5	19.3	17.9	18.3	18.3	18.3	18.9	17.8	18.8		0.167	0.135	18.5	1.63243		eM-5	21.5	20.8	19.8	19.4	20	19.7	20.9	20.1	21.9		0.16	0.128	20.1	1.43284
	eF-7	19.7	18.4	19.2	19.4	19.1	19.5	20.5	19.2	19.1		0.147	0.166	19.2	1.63021		eM-6	21.3	18.9	18.4	18	17.4	18.3	18.3	19.1	19.2		0.156	0.168	20.1	1.61194
	eF-8	18.6	19.6	18.9	19.2	18.6	19.1	19.5	18.9	18.8		0.147	0.147	19.2	1.53125		eM-7	22.8	21.1	20.4	20.1	20.4	20.1	21.2	19.8	20.8		0.145	0.141	19.8	1.44444
	eF-9	19.7	20.3	20	20	20.5	20.4	20.9	20.7	21.1		0.131	0.15	21.5	1.30698		eM-8	23.1	21	20	19.6	19.2	18	19.7	18.7	18.7		0.145	0.144	18.7	1.54545
	eF-10	20.3	20.4	20.6	20.3	21	21.1	21.7	21.3	21.3		0.173	0.149	21.9	1.47032		eM-9	25.6	23.6	23.3	23	21.1	22.7	20	20	20.8		0.128	0.146	20	1.37
		19.65	19.8	19.3875	19.3375	19.475	19.4125	19.8375	19.05	19.525		0.154625	0.147125	19.6125	1.54481		AV	22.7875	21.2625	20.1875	20.1625	20.1125	20.225	20.425	20.2125	20.55		0.1515	0.1465	20.2125	1.47512
		0.518239	0.70102	0.797205	0.636817	0.93465	0.958328	1.07296	1.31692	1.05526		0.0133088	0.0102739	1.41667	0.114946		SD	1.37471	1.40096	1.6084	1.52497	1.5028	1.64469	1.3562	1.5496	1.50523		0.013104	0.01826	1.32927	0.0837464
	Female																Male
	Nos3-/-	Wk0	Wk 1	Wk 2	Wk 3	Wk 4	Wk5	Wk6	Wk7	Wk8							Nos3-/-	Wk0	Wk 1	Wk 2	Wk 3	Wk 4	Wk5	Wk6	Wk7	Wk8
Non-Diabetic	No STZ	FBW	FBW	FBW	FBW	FBW	FBW	FBW	FBW	FBW		LKW	RKW	BW	2KW/BW		No STZ	FBW	FBW	FBW	FBW	FBW	FBW	FBW	FBW	FBW		LKW	RKW	BW	2KW/BW
	mouse ID	(g)	(g)	(g)	(g)	(g)	(g)	(g)	(g)	(g)		(g)	(g)	(g)	(%)		mouse ID	(g)	(g)	(g)	(g)	(g)	(g)	(g)	(g)	(g)		(g)	(g)	(g)	(%)
	eF-11	18.5	18.5	18.7	18.8	19	19.2	19.1	19.3	19.4		0.108	0.091	19.5	1.02051		eM-11	24.9	25.2	25.8	26.3	26.6	26.8	26.9	27.4	27.9		0.135	0.141	28.9	0.955017
	eF-12	18	18	18.1	18.2	18.2	18.3	18.2	18.1	18.2		0.091	0.097	18	1.04444		eM-12	23.9	24.1	24.6	24.9	25.3	25.2	25.4	25.7	26.1		0.165	0.098	27	0.974074
	eF-13	18.6	18.8	18.7	18.8	18.8	18.9	18.8	18.9	19		0.079	0.09	18.9	0.89418		eM-13	19.6	21	22	21.6	21.9	22.3	22.7	24.1	23.2		0.108	0.121	25.7	0.891051
	eF-14	19.2	19.3	19.4	19.3	19.4	19.6	19.5	19.8	19.7		0.084	0.118	19.9	1.01508		eM-14	20	21.2	22.3	22.7	23.1	23.6	23.6	24.3	24.3		0.107	0.131	26.3	0.904943
	eF-15	18.8	18.8	18.9	18.9	19	19.1	19.1	19.3	19.1		0.104	0.087	19	1.00526		eM-15	21.2	22.2	21.9	22.5	22.2	22.9	22.5	22.6	22.9		0.107	0.136	26.2	0.927481
	eF-16	18.6	18.7	18.6	18.7	18.8	19	18.8	19.2	19.1		0.094	0.098	19.1	1.00524		eM-16	18.6	20.3	21.6	22.4	22.3	22.7	23.6	24.1	23.9		0.152	0.138	25.8	1.12403
	eF-17	19.7	19.9	19.9	20.1	20	20.2	20.4	20.4	20.6		0.081	0.108	20.7	0.913043		eM-17	21.7	22.9	23	22.1	22.7	22.6	23.7	23.9	23.9		0.138	0.139	24.6	1.12602
	eF-18	18.4	18.4	18.5	18.5	18.6	18.7	18.8	18.7	18.8		0.104	0.096	18.8	1.06383		eM-18	20.5	20.8	21.1	22.2	23.2	22.5	22.7	22.9	23.3		0.131	0.105	26.2	0.900763
		18.725	18.8	18.85	18.9125	18.975	19.125	19.0875	19.2125	19.2375		0.093125	0.098125	19.2375	0.995198		AV	21.3	22.2125	22.7875	23.0875	23.4125	23.575	23.8875	24.375	24.4375		0.130375	0.126125	26.3375	0.975422
		0.520302	0.58064	0.560612	0.574301	0.539179	0.575078	0.646833	0.693722	0.702928		0.011294	0.0102739	0.807001	0.0601517		SD	2.15141	1.73653	1.61726	1.62783	1.66342	1.60334	1.52638	1.54064	1.71292		0.0218432	0.0165308	1.23974	0.0964658

## Sheet: Albuminuria
ACR
	Albuminuria
Female			Male			Female			Male
Nos3-/-			Nos3-/-			Nos3-/-			Nos3-/-
No STZ	ACR		No STZ	ACR		STZ	ACR		STZ	ACR
Mouse ID	(mg/mmol)		Mouse ID	(mg/mmol)		Mouse ID	(mg/mmol)		Mouse ID	(mg/mmol)
eF-11	14		eM-11	25		eF-1	113		eM-1	128
eF-12	25		eM-12	11		eF-2	67		eM-3	87
eF-13	19		eM-13	21		eF-3	146		eM-4	147
eF-14	20		eM-14	31		eF-5	178		eM-5	217
eF-15	24		eM-15	9		eF-7	291		eM-6	115
eF-16	27		eM-16	10		eF-8	198		eM-7	122
eF-17	13		eM-17	20		eF-9	151		eM-8	76
eF-18	30		eM-18	3		eF-10	76		eM-9	205
AV	21.5		AV	16.25		AV	152.5		AV	137.125
SD	6.07101		SD	9.45289		SD	72.378		SD	50.8989

## Sheet: qPCR
	Gene Expression
Female										Male
Nos3-/-										Nos3-/-
No STZ	mRNA									No STZ	mRNA
Mouse ID	CD68	TNFa	CCL2	KIM-1	COL-1	COL-4	TGF-b1	FN		Mouse ID	CD68	TNFa	CCL2	KIM-1	COL-1	COL-4	TGF-b1	FN
eF-11	1.19697	1.35057	1.27192	0.78543	0.998301	1.07661	1.01389	1.33		eM-11	1.07286	1.38904	1.13806	1.15162	0.596573	0.802061	0.786536	0.84
eF-12	0.749216	0.793023	1.12847	1.03257	0.822934	0.791762	0.671796	0.68		eM-12	0.892302	0.714586	0.799232	0.915297	0.554219	0.645074	0.91711	0.72
eF-13	1.21322	1.07902	1.25438	1.32512	1.296	0.925991	0.883232	1.16		eM-13	0.961944	0.716221	0.723661	0.718766	0.838178	0.736013	1.01136	0.74
eF-14	1.08472	0.676252	0.754357	0.755652	0.92606	0.942262	0.974166	0.97		eM-14	0.916924	0.984103	1.04638	1.60481	0.843861	0.993792	0.982369	0.81
eF-15	0.987267	0.590949	0.783125	1.04275	0.764858	0.978942	0.933398	1.02		eM-15	1.1421	1.34069	1.29987	0.924794	1.40519	1.22507	1.16262	1.35
eF-16	0.84664	1.29256	0.872568	1.80575	1.20603	1.28649	1.1684	0.92		eM-16	0.796323	0.702794	1.25552	0.651219	0.748656	1.32702	0.84367	1.04
eF-17	0.796227	1.40112	1.20339	0.863709	1.04746	0.915092	1.03424	1.03		eM-17	1.02816	1.08121	1.06599	1.16	1.18087	1.30486	1.06781	1.2
eF-18	1.26454	1.19045	0.900713	0.757144	1.06052	1.15352	1.49933	1.02		eM-18	1.3009	1.26766	1.07744	0.8	1.91009	1.43003	1.36704	1.68
AV	1.01735	1.04674	1.02112	1.04602	1.01527	1.00883	1.02231	1.01625		AV	1.01394	1.02454	1.05077	0.990814	1.00971	1.05799	1.01732	1.0475
SD	0.202523	0.318344	0.215946	0.363353	0.179773	0.156166	0.239501	0.186619		SD	0.158886	0.290668	0.201007	0.308749	0.462852	0.303184	0.185428	0.341457
Female										Male
Nos3-/-										Nos3-/-
STZ	mRNA									STZ	mRNA
Mouse ID	CD68	TNFa	CCL2	KIM-1	COL-1	COL-4	TGF-b1	FN		Mouse ID	CD68	TNFa	CCL2	KIM-1	COL-1	COL-4	TGF-b1	FN
eF-1	3.24847	5.13187	9.49768	25.0607	3.5331	1.75373	2.46454	2.48		eM-1	3.20854	4.28901	9.06154	29.7471	2.6211	1.56121	2.13	1.99
eF-2	5.15595	5.55053	11.3115	25.5	5.97646	2.3789	3.15746	3.55		eM-3	3.1893	3.44952	9.73432	31.3237	3.58027	1.76722	2.45	2.31
eF-3	3.83702	4.0828	7.47963	20.6948	3.27577	1.60886	1.78622	2.08		eM-4	2.78947	5.26083	6.61512	18.7625	4.45119	2.45649	2.24	4.64
eF-5	3.71045	4.326	6.70345	34.4852	6.28967	2.10784	2.72016	3.94		eM-5	4.6478	6.17904	5.93534	18.3035	3.61796	2.59066	2.61	3.9
eF-7	5.34184	5.21154	6.37752	28.8738	4.87514	2.00338	2.52866	3.3		eM-6	4.19873	5.98608	8.91903	32.4291	4.34886	2.48391	3.62	3.13
eF-8	3.57323	6.8141	8.30491	20.7723	4.37498	2.1176	2.92376	3.6		eM-7	5.0272	6.45167	7.76349	34.2884	5.75924	2.76916	3.42	5.21
eF-9	2.57304	7.0941	7.73192	17.0573	5.0782	2.33323	2.99641	3.38		eM-8	4.29972	6.39913	11.4023	22.6437	3.36017	1.54542	2.24	2.32
eF-10	4.82539	6.49981	7.88688	31.9397	6.18761	2.63954	3.06634	4.38		eM-9	4.40776	6.03592	8.6839	16.0469	4.34029	2.35424	3.76	3.67
AV	4.03318	5.58884	8.16168	25.548	4.94887	2.11789	2.70544	3.33875		AV	3.97107	5.5064	8.51438	25.4431	4.00989	2.19104	2.80875	3.39625
SD	0.978539	1.12202	1.59292	5.98191	1.16762	0.336273	0.447431	0.744857		SD	0.802915	1.09718	1.73793	7.28873	0.938701	0.488425	0.677441	1.16815

## Sheet:  WT1 IHC
	Podocyte Numbers
Female			Male			Female			Male
Nos3-/-			Nos3-/-			Nos3-/-			Nos3-/-
No STZ	WT-1+		No STZ	WT-1+		STZ	WT-1+		STZ	WT-1+
Mouse ID	(cells/gcs)		Mouse ID	(cells/gcs)		Mouse ID	(cells/gcs)		Mouse ID	(cells/gcs)
eF-11	11.5		eM-11	11.45		eF-1	9.45		eM-1	9.35
eF-12	11.2		eM-12	11.3		eF-2	9.5		eM-3	9.3
eF-13	11.1		eM-13	11.4		eF-3	9.25		eM-4	9
eF-14	11.35		eM-14	11.25		eF-5	9.35		eM-5	9.7
eF-15	10.85		eM-15	11.75		eF-7	9.35		eM-6	9.05
eF-16	10.85		eM-16	11.1		eF-8	9.35		eM-7	9.15
eF-17	11.5		eM-17	11.55		eF-9	9.15		eM-8	8.9
eF-18	11.3		eM-18	11.95		eF-10	9.25		eM-9	8.9
AV	11.2062		AV	11.4688		AV	9.33125		AV	9.16875
SD	0.258343		SD	0.276376		SD	0.113192		SD	0.272472

## Sheet: Cystatin-C
	Renal Function
Female			Male			Female			Male
Nos3-/-	Plasma		Nos3-/-	Plasma		Nos3-/-	Plasma		Nos3-/-	Plasma
No STZ	Cystatin-C		No STZ	Cystatin-C		STZ	Cystatin-C		STZ	Cystatin-C
Mouse ID	(ng/ml)		Mouse ID	(ng/ml)		Mouse ID	(ng/ml)		Mouse ID	(ng/ml)
eF-11	294.773		eM-11	316		eF-1	433		eM-1	477.729
eF-12	370		eM-12	314		eF-2	460		eM-3	466.422
eF-13	305.505		eM-13	333		eF-3	397.508		eM-4	443.807
eF-14	385.637		eM-14	350		eF-5	474.703		eM-5	560
eF-15	315.522		eM-15	307		eF-7	472.928		eM-6	357
eF-16	357.019		eM-16	326		eF-8	453.408		eM-7	397.636
eF-17	340		eM-17	363		eF-9	512.857		eM-8	441.923
eF-18	368		eM-18	353		eF-10	489.787		eM-9	383
AV	342.057		AV	332.75		AV	461.774		AV	440.94
SD	33.503		SD	20.5756		SD	35.2884		SD	63.769

## Sheet: COL4 IHC
	Glomeruolosclerosis
Female			Male			Female			Male
Nos3-/-	Glomerular		Nos3-/-	Glomerular		Nos3-/-	Glomerular		Nos3-/-	Glomerular
No STZ	Collagen 4		No STZ	Collagen 4		STZ	Collagen 4		STZ	Collagen 4
Mouse ID	(% area)		Mouse ID	(% area)		Mouse ID	(% area)		Mouse ID	(% area)
eF-11	18.39		eM-11	15.13		eF-1	26.01		eM-1	27.3
eF-12	16.24		eM-12	15.37		eF-2	24.37		eM-3	28.23
eF-13	22.15		eM-13	19.77		eF-3	27.53		eM-4	26.64
eF-14	21.69		eM-14	20.8		eF-5	21.44		eM-5	29.84
eF-15	22.82		eM-15	18.92		eF-7	25.07		eM-6	27.92
eF-16	18.05		eM-16	20.17		eF-8	25.73		eM-7	25.08
eF-17	17.62		eM-17	21.67		eF-9	22.94		eM-8	23.86
eF-18	23.99		eM-18	20.36		eF-10	30.11		eM-9	23.32
AV	20.1187		AV	19.0237		AV	25.4		AV	26.5237
SD	2.86443		SD	2.45927		SD	2.67542		SD	2.26521

## Sheet: SBP
	Systolic Blood Pressure
Female			Male			Female			Male
Nos3-/-			Nos3-/-			Nos3-/-			Nos3-/-
No STZ	SBP		No STZ	SBP		STZ	SBP		STZ	SBP
Mouse ID	(mmHg)		Mouse ID	(mmHg)		Mouse ID	(mmHg)		Mouse ID	(mmHg)
eF-11	127		eM-11	130		eF-1	129		eM-1	133
eF-12	134		eM-12	132		eF-2	136		eM-3	138
eF-13	131		eM-13	127		eF-3	134		eM-4	136
eF-14	127		eM-14	135		eF-5	127		eM-5	138
eF-15	129		eM-15	134		eF-7	132		eM-6	131
eF-16	131		eM-16	122		eF-8	129		eM-7	132
eF-17	127		eM-17	133		eF-9	130		eM-8	132
eF-18	128		eM-18	126		eF-10	129		eM-9	129
AV	129.25		AV	129.875		AV	130.75		AV	133.625
SD	2.54951		SD	4.51782		SD	3.01188		SD	3.33542
